# Supplementary material for: Inter- and intra-unit reliability of the COSMED K5: Implications for multicentric and longitudinal testing
Source: PLoS One. 2020 Oct 23;15(10):e0241079. doi: 10.1371/journal.pone.0241079 (PMC7584194; doi:10.1371/journal.pone.0241079)
Supplement: S1 File — (XLS) [file pone.0241079.s001.xls]

## Sheet: read
variable	explanation
Unit	K5 unit 1 or K5 unit 2
Mode	BBB=1, DMC=2
Trial	repeated measurement 1-4
Rate	simulated intensity 1-4
Step	bike step 1-5, 5 being the consecutive ramp test
VT	tidal volume
VE	minute ventilation
VCO2	carbon dioxid production
VO2	oxygen consumption
RER	respiratory exchange ratio

## Sheet: intra-unit raw data_study1
unit	mode	Trial	rate	ve_K5	vco2_K5	vo2_K5	RER_K5
1	1	1	1	30.8957	986.93	947.727	1.04137
1	1	2	1	30.7318	971.882	939.521	1.03444
1	1	3	1	30.1321	979.029	945.095	1.03591
1	1	4	1	30.2686	971.523	943.285	1.02994
1	1	1	2	60.4595	2148.25	2078.22	1.0337
1	1	2	2	60.8148	2120.18	2060.84	1.02879
1	1	3	2	60.135	2130.76	2104.6	1.01243
1	1	4	2	60.4588	2122.57	2093.77	1.01376
1	1	1	3	150.661	3469.21	3424.33	1.01311
1	1	2	3	150.401	3406.68	3364.23	1.01262
1	1	3	3	149.436	3387.61	3399.85	0.996399
1	1	4	3	150.214	3393.97	3385.08	1.00263
1	1	1	4	148.099	3865.15	3759.04	1.02823
1	1	2	4	148.153	3769.69	3629.69	1.03857
1	1	3	4	148.831	3745.06	3717.89	1.00731
1	1	4	4	147.162	3741.21	3680.14	1.01659
1	2	1	1	30.9571	946.238	928.474	1.01913
1	2	2	1	30.7429	928.635	930.142	0.998379
1	2	3	1	30.3571	941.213	923.353	1.01934
1	2	4	1	30.2	937.048	915.311	1.02375
1	2	1	2	60.65	2074.23	2039.43	1.01707
1	2	2	2	60.9857	2057.91	2069.9	0.99421
1	2	3	2	59.9857	2083.4	2044.17	1.01919
1	2	4	2	61.2429	2086.68	2060.63	1.01264
1	2	1	3	150.229	3549.12	3453.09	1.02781
1	2	2	3	147.729	3539.81	3498.74	1.01174
1	2	3	3	148.72	3532.94	3437.67	1.02771
1	2	4	3	151.133	3552.33	3471.6	1.02325
1	2	1	4	146.089	3879.89	3822.16	1.0151
1	2	2	4	148.671	3920.56	3903.53	1.00436
1	2	3	4	146.12	3949.86	3889.68	1.01547
1	2	4	4	147.617	3953.19	3902.48	1.01299
2	1	1	1	30.9002	993.612	953.87	1.04166
2	1	2	1	30.7263	998.025	966.837	1.03226
2	1	3	1	30.3821	992.858	960.026	1.0342
2	1	4	1	30.3687	1003.26	954.465	1.05113
2	1	1	2	60.4711	2146.43	2068.86	1.0375
2	1	2	2	60.8078	2150.89	2092.38	1.02797
2	1	3	2	60.1349	2134.38	2082.66	1.02483
2	1	4	2	60.4741	2167.77	2099.97	1.03229
2	1	1	3	150.658	3474.44	3354.7	1.03569
2	1	2	3	150.375	3469.89	3359.18	1.03296
2	1	3	3	149.425	3415.46	3322.78	1.02789
2	1	4	3	150.19	3487.93	3361.78	1.03752
2	1	1	4	148.068	3864.58	3614.76	1.06911
2	1	2	4	148.154	3857.08	3600.97	1.07112
2	1	3	4	148.852	3768.92	3537.92	1.06529
2	1	4	4	147.102	3876.18	3593.87	1.07855
2	2	1	1	30.9286	960.992	944.766	1.01717
2	2	2	1	30.7571	953.742	942.163	1.01229
2	2	3	1	30.3429	950.173	936.786	1.01429
2	2	4	1	30.2	958.979	935.758	1.02482
2	2	1	2	60.6571	2080.76	2037	1.02148
2	2	2	2	60.9833	2099.81	2080.01	1.00952
2	2	3	2	59.9714	2127.64	2095.82	1.02887
2	2	4	2	61.2143	2087.45	2051.39	1.01758
2	2	1	3	150.243	3500.79	3419.53	1.02376
2	2	2	3	147.757	3557.73	3470.71	1.02507
2	2	3	3	148.86	3517.41	3435.68	1.02379
2	2	4	3	151.133	3545.77	3444.85	1.02929
2	2	1	4	146.075	3847.85	3808.05	1.01045
2	2	2	4	148.714	3921.71	3880.33	1.01066
2	2	3	4	146.12	3933.95	3937.3	0.999151
2	2	4	4	147.6	3953.06	3865.75	1.02259

## Sheet: inter-unit raw data_study1
unit	mode	Trial	rate	ve_K5	vco2_K5	vo2_K5	RER_K5
1	1	1	1	30.8957	986.93	947.727	1.04137
1	1	1	2	60.4595	2148.25	2078.22	1.0337
1	1	1	3	150.661	3469.21	3424.33	1.01311
1	1	1	4	148.099	3865.15	3759.04	1.02823
1	1	2	1	30.7318	973.272	940.871	1.03444
1	1	2	2	60.8148	2123.21	2063.8	1.02879
1	1	2	3	150.401	3411.55	3369.06	1.01261
1	1	2	4	148.153	3775.08	3634.91	1.03856
1	1	3	1	30.1321	979.962	946	1.0359
1	1	3	2	60.135	2132.79	2106.62	1.01242
1	1	3	3	149.436	3390.84	3403.11	0.996394
1	1	3	4	148.831	3748.63	3721.45	1.00731
1	1	4	1	30.2686	972.912	944.64	1.02993
1	1	4	2	60.4588	2125.61	2096.78	1.01375
1	1	4	3	150.214	3398.82	3389.94	1.00262
1	1	4	4	147.162	3746.56	3685.43	1.01659
2	1	1	1	30.9002	994.085	954.326	1.04166
2	1	1	2	60.4711	2147.45	2069.84	1.03749
2	1	1	3	150.658	3476.1	3356.31	1.03569
2	1	1	4	148.068	3866.42	3616.49	1.06911
2	1	2	1	30.7263	999.452	968.226	1.03225
2	1	2	2	60.8078	2153.97	2095.38	1.02796
2	1	2	3	150.375	3474.86	3364.01	1.03295
2	1	2	4	148.154	3862.6	3606.14	1.07112
2	1	3	1	30.3821	994.278	961.405	1.03419
2	1	3	2	60.1349	2137.43	2085.65	1.02483
2	1	3	3	149.425	3420.35	3327.56	1.02789
2	1	3	4	148.852	3774.31	3543	1.06529
2	1	4	1	30.3687	1004.22	955.379	1.05112
2	1	4	2	60.4741	2169.83	2101.98	1.03228
2	1	4	3	150.19	3491.25	3365	1.03752
2	1	4	4	147.102	3879.87	3597.31	1.07855
1	2	1	1	30.9286	960.992	944.766	1.01717
1	2	1	2	60.6571	2080.76	2037	1.02148
1	2	1	3	150.243	3500.79	3419.53	1.02376
1	2	1	4	146.075	3847.85	3808.05	1.01045
1	2	2	1	30.7571	954.196	942.614	1.01229
1	2	2	2	60.9833	2100.81	2081	1.00952
1	2	2	3	147.757	3559.43	3472.37	1.02507
1	2	2	4	148.714	3923.57	3882.18	1.01066
1	2	3	1	30.3429	950.626	937.234	1.01429
1	2	3	2	59.9714	2128.66	2096.83	1.01518
1	2	3	3	148.86	3519.09	3437.33	1.02379
1	2	3	4	146.12	3935.83	3939.18	0.999149
1	2	4	1	30.2	959.436	936.206	1.02481
1	2	4	2	61.2143	2088.45	2052.38	1.01758
1	2	4	3	151.133	3547.46	3446.5	1.02929
1	2	4	4	147.6	3954.95	3867.6	1.02258
2	2	1	1	30.9571	946.689	928.919	1.01913
2	2	1	2	60.65	2075.22	2040.4	1.01706
2	2	1	3	150.229	3550.81	3454.74	1.02781
2	2	1	4	146.089	3881.73	3823.99	1.0151
2	2	2	1	30.7429	929.52	931.033	0.998375
2	2	2	2	60.9857	2059.87	2071.88	0.994206
2	2	2	3	147.729	3543.19	3502.09	1.01174
2	2	2	4	148.671	3924.3	3907.27	1.00436
2	2	3	1	30.3571	941.661	923.795	1.01934
2	2	3	2	59.9857	2084.39	2045.15	1.01919
2	2	3	3	148.72	3534.62	3439.32	1.02771
2	2	3	4	146.12	3951.74	3891.54	1.01547
2	2	4	1	30.2	938.389	916.627	1.02374
2	2	4	2	61.2429	2089.66	2063.59	1.01264
2	2	4	3	151.133	3557.42	3476.59	1.02325
2	2	4	4	147.617	3958.84	3908.09	1.01299

## Sheet: inter-unit diff raw data_study2
mode	ID_Subject	ID_Step	Rf_A	Rf_B	VT_A	VT_B	VE_A	VE_B	VCO2_A	VCO2_B	VO2_A	VO2_B	RQ_A	RQ_B
1	1	1	19.0675	19.0685	2.07825	2.0782	38.9078	38.9123	1338.22	1336.42	1604.16	1625.93	0.8335	0.822
1	2	1	24.9919	24.9904	1.59069	1.59065	38.5276	38.5238	1250.96	1285.46	1627.51	1682.32	0.769231	0.764231
1	3	1	21.139	21.1425	1.81195	1.81195	37.7567	37.7618	1392.72	1401.78	1894.35	1951.06	0.734	0.7175
1	4	1	12.9631	12.9638	2.41523	2.41523	30.9618	30.962	1275.6	1276.14	1730.56	1734.27	0.736923	0.736154
1	5	1	12.1885	12.1877	2.83715	2.837	34.4234	34.4181	1482.04	1485.72	1941.37	1935.51	0.763077	0.768462
1	6	1	23.1243	23.13	2.01148	2.01622	45.1355	45.2507	1485.07	1492.35	2092.05	2140.1	0.71087	0.696957
1	7	1	21.9009	21.897	1.73704	1.74252	37.9363	38.0481	1339.58	1332.48	1814.67	1852.37	0.738696	0.719565
1	8	1	19.177	19.1765	2.00545	2.00545	37.9994	37.9996	1357.16	1351.76	1725.14	1734.22	0.7855	0.779
1	9	1	25.9469	25.95	1.73362	1.72804	43.8199	43.6862	1535.25	1513.27	1579.34	1616.25	0.973077	0.935385
1	10	1	24.442	24.444	1.76492	1.76492	42.4312	42.4374	1515.66	1489.75	1915.01	1922.76	0.7924	0.7752
1	11	1	21.7664	21.7641	1.87745	1.87745	38.8257	38.8215	1301.56	1302.15	1673.35	1696.98	0.778636	0.768636
1	12	1	27.2907	27.2864	1.72279	1.72279	46.8541	46.8472	1551.44	1571.31	1746.88	1796.61	0.888929	0.875
1	1	2	23.5708	23.5708	2.19408	2.19408	51.2712	51.2713	1746.25	1732.42	2043.24	2071.26	0.852917	0.834167
1	2	2	27.1463	27.1415	1.95478	1.95478	51.0245	51.0274	1665.89	1709.74	2101.27	2158.61	0.792963	0.791481
1	3	2	23.3843	23.3843	2.08587	2.08587	47.8892	47.8892	1816.85	1827.23	2449.41	2524.2	0.742174	0.723478
1	4	2	15.9982	16.0024	2.69606	2.69606	42.8919	42.8997	1745.75	1741.42	2230.73	2237.12	0.782941	0.778235
1	5	2	14.9781	14.9781	2.96788	2.96788	44.3011	44.3033	1935.64	1946.36	2526.71	2525.61	0.765	0.770625
1	6	2	23.3722	23.3722	2.5153	2.52078	57.7526	57.8828	1931.13	1940.15	2696.08	2754.38	0.716087	0.704783
1	7	2	23.844	23.8536	2.01332	2.01964	46.553	46.695	1735.84	1731.41	2386.53	2440.66	0.726	0.7084
1	8	2	23.2029	23.2012	2.24217	2.24217	51.8253	51.8201	1864.61	1876.32	2207.97	2246.66	0.842917	0.833333
1	9	2	31.4175	31.4219	1.82766	1.82181	56.6086	56.4333	1941.27	1924.36	2046.51	2109.59	0.948125	0.911875
1	10	2	32.0563	32.0575	1.78969	1.78969	56.8648	56.8684	1947.1	1948.91	2279.3	2363.87	0.854375	0.824375
1	11	2	17.1239	17.1217	2.92661	2.92656	49.3988	49.3976	1761.18	1767.89	2166.29	2208.15	0.813889	0.799444
1	12	2	28.8069	28.8062	2.08207	2.08207	59.2658	59.2658	2031.27	2022.68	2178.11	2180.45	0.933103	0.93
1	1	3	26.2035	26.2073	2.50062	2.50062	64.4888	64.4979	2226.14	2186.7	2533.08	2550.93	0.878077	0.857308
1	2	3	28.8338	28.8355	2.27138	2.27131	64.2934	64.2957	2109.18	2148.1	2499.33	2537.33	0.844483	0.847241
1	3	3	22.0274	22.0274	2.44083	2.44083	52.8572	52.8572	2096.48	2095.56	2829.52	2900.29	0.740435	0.721739
1	4	3	19.9933	19.9929	3.00714	3.0071	60.0738	60.0717	2382.09	2371.08	2760.11	2771.91	0.863333	0.855238
1	5	3	19.6295	19.628	2.9429	2.9429	57.5348	57.5323	2452.55	2458.64	2990.59	2972.5	0.819	0.826
1	6	3	23.7508	23.7475	2.88542	2.89167	67.896	68.0357	2279.46	2306.04	3055.5	3147.9	0.746667	0.731667
1	7	3	28.6645	28.6686	2.08448	2.09124	59.7519	59.9555	2105.57	2116.75	2664.35	2775.06	0.79069	0.763103
1	8	3	25.5065	25.5065	2.73623	2.73623	69.5718	69.5695	2518.44	2541.62	2838.88	2895.58	0.887308	0.876923
1	9	3	34.1006	34.0997	2.32714	2.32197	78.45	78.2643	2624.81	2620.2	2520.22	2627.66	1.04257	0.997429
1	10	3	36.6337	36.6387	2.00589	2.00589	72.9151	72.9215	2446.54	2494.43	2737.37	2905.84	0.893158	0.858684
1	11	3	22.513	22.5157	2.96913	2.96913	66.6637	66.6741	2287.4	2280.96	2599.62	2641.06	0.88	0.863043
1	12	3	28.0703	28.0634	2.36759	2.36759	66.0096	65.998	2347.58	2351.45	2670.13	2687.57	0.881379	0.877586
1	1	4	27.6157	27.6104	3.01911	3.01914	82.8354	82.8264	2804.01	2784.08	2965.86	3041.91	0.945	0.915
1	2	4	32.5661	32.5652	2.63542	2.63542	85.0445	85.0451	2784.41	2842.74	3091.44	3138.34	0.900606	0.905152
1	3	4	24.3208	24.3208	2.836	2.836	68.7312	68.7312	2735.06	2734.1	3408.09	3506.18	0.8024	0.7796
1	4	4	26.29	26.1735	3.17647	3.18715	83.395	83.2908	3121.05	3088.62	3298.44	3298.2	0.945789	0.9365
1	5	4	26.5437	26.5352	2.83856	2.83852	74.716	74.6903	2975.4	2981.99	3315.49	3280.64	0.896667	0.907778
1	6	4	27.8111	27.8132	3.15654	3.16325	87.4773	87.6663	2850.29	2870.77	3550.85	3649.29	0.802857	0.786429
1	7	4	31.4076	31.4112	2.25103	2.25821	70.5599	70.7886	2466.31	2482.93	3092.19	3231.42	0.797273	0.768182
1	8	4	28.8633	28.8617	3.00417	3.00413	86.5904	86.5838	3066.85	3082.93	3236.56	3287.06	0.947333	0.938
1	9	4	40.19	40.191	3.11174	3.10177	124.385	123.993	3778.73	3743.81	3139.4	3277.36	1.20487	1.14282
1	10	4	42.4688	42.4667	2.30795	2.30793	97.7277	97.7209	3153.04	3176.27	3210.73	3377.14	0.987209	0.943953
1	11	4	26.4159	26.2592	3.08756	3.09623	80.8482	80.6032	2740.08	2730.57	2915.73	2967.16	0.94	0.920385
1	12	4	34.9551	34.9563	2.49949	2.49949	86.9904	86.9925	2923.23	2919.65	3006.72	3010.14	0.971714	0.970571
1	1	5	44.6439	44.6596	4.14717	4.14722	184.784	184.85	4960.45	4958.01	4066.51	4266.24	1.22	1.16217
1	2	5	47.0221	47.0242	3.74858	3.74858	175.185	175.194	4796.89	4879.4	4160.4	4136.33	1.15583	1.18333
1	3	5	46.3004	46.3017	3.09496	3.09496	143.37	143.372	4952.64	4839.2	4424.49	4491.18	1.11792	1.07625
1	4	5	41.5367	41.5233	3.26393	3.26393	135.408	135.363	4410.44	4317.43	3807.4	3816.14	1.15933	1.13133
1	5	5	54.0625	54.0586	2.72889	2.72886	147.235	147.226	4677.37	4726.89	3941.85	3890.17	1.18643	1.215
1	6	5	42.9991	42.9805	3.60505	3.61282	154.572	154.828	4199.1	4241.18	4279.55	4411.62	0.982273	0.961818
1	7	5	51.2842	51.3623	3.40731	3.41565	174.656	175.353	5343.94	5344.39	4980.99	5152.4	1.07385	1.03769
1	8	5	44.2491	44.2491	3.15723	3.15718	139.706	139.703	4382.65	4436.39	3802.64	3914.67	1.15045	1.13318
1	9	5	44.553	44.5326	2.94009	2.93057	131.034	130.549	3556.66	3523.59	3085.69	3247.55	1.15217	1.08565
1	10	5	51.5977	51.6015	2.49008	2.49008	128.355	128.364	3857.02	3886.18	3543.53	3687.81	1.08808	1.05346
1	11	5	38.8025	38.8125	4.17375	4.17375	161.782	161.807	4882.92	4931.25	4259.39	4437.56	1.146	1.1115
1	12	5	45.1675	45.185	3.04763	3.04763	137.286	137.341	4301.36	4293.17	3913.09	3931.92	1.09958	1.09167
2	1	1	19.4714	19.6	1.902	1.88514	36.9286	36.8714	1290.84	1259.45	1701.13	1664.69	0.758571	0.755714
2	1	2	26.3143	26.4429	1.96029	1.95486	51.3	51.4143	1800.72	1768.14	2138.84	2120.65	0.841429	0.834286
2	1	3	25.0286	25.0429	2.41186	2.40614	60.1857	60.1286	2182.02	2133.22	2458.15	2415.04	0.887143	0.882857
2	1	4	30.6286	30.6714	2.72143	2.71857	83.3857	83.4	2953.89	2890.41	3132.86	3101.57	0.944286	0.931429
2	1	5	47.0333	46.6667	3.725	3.75333	175.033	174.933	5404.14	5437.72	4537.02	4611.04	1.19	1.18333
2	2	1	22.3429	22.3143	1.72486	1.73343	38.3857	38.5429	1331.37	1351.29	1659.6	1703.63	0.805714	0.792857
2	2	2	25.8857	26.0571	1.88257	1.88071	48.5143	48.7143	1712.01	1699.82	2022.81	2026	0.845714	0.838571
2	2	3	27.8	27.8714	2.29443	2.291	63.3857	63.4429	2255.41	2255.34	2499.83	2524.51	0.9	0.894286
2	2	4	29.8714	30.2	2.64467	2.66471	80.15	80.3143	2901.41	2941.16	3052.9	3152.37	0.95	0.931429
2	2	5	46.9	47.5333	3.93633	3.90867	184.4	185.4	5792.12	5750.76	4747.37	4755.64	1.22	1.21
2	3	1	17.6286	17.5667	1.83086	1.81967	32.2714	31.9667	1341.52	1328.03	1696.97	1694.17	0.791429	0.783333
2	3	2	18.8286	18.5333	2.29357	2.303	43.1714	42.6667	1833.87	1818.35	2266.87	2281.37	0.811429	0.8
2	3	3	19.2857	19.4333	2.70143	2.64633	52.0714	51.4	2257.44	2233.56	2716.57	2714.83	0.828571	0.82
2	3	4	19.6714	19.6	3.151	3.16833	61.9857	62.1	2716.46	2706.73	3194.39	3170.99	0.85	0.856667
2	3	5	56.9	55.9	2.757	2.86	156.9	159.9	5686.95	5983.84	4674.63	4952.16	1.22	1.21
2	4	1	13.6857	13.6857	2.11943	2.12057	28.9857	29	1267.11	1267.42	1750.38	1728.68	0.722857	0.731429
2	4	2	15.3	15.2714	2.73957	2.73814	41.9	41.8	1860.71	1852.99	2288.25	2257.13	0.812857	0.821429
2	4	3	20.0286	19.9143	2.74857	2.75243	54.8286	54.6286	2442.14	2430.81	2849.64	2813.96	0.855714	0.862857
2	4	4	27.7	27.6857	2.683	2.68243	74.2571	74.2	3136.69	3137.62	3258.99	3233.01	0.962857	0.97
2	4	5	55.1	55.1	2.699	2.699	148.7	148.7	5348.07	5359.59	4389.72	4328.63	1.22	1.24
2	5	1	13.5857	13.7286	2.311	2.311	31.6571	31.6571	1395.07	1398.32	1858.77	1850.46	0.75	0.755714
2	5	2	17.0714	17.5286	2.49071	2.49243	42.7857	43.2571	1901.76	1923.79	2343.47	2349.45	0.811429	0.82
2	5	3	17.9286	18.2	3.12957	3.13657	57.5	57.0857	2546.62	2530.17	2906.97	2874.32	0.875714	0.88
2	5	4	25.9	26.0143	3.075	3.09043	80.6857	80.3714	3293.09	3289.39	3182.11	3142.34	1.03286	1.04857
2	5	5	46.9	45.8	2.913	2.961	136.6	135.6	4768.95	4755.34	3982.51	3907.37	1.2	1.22
2	6	1	21.6714	21.6286	2.242	2.24886	48.5571	48.5857	1702.07	1694.96	2062.67	2056.6	0.824286	0.825714
2	6	2	24.6857	24.6714	2.44857	2.45214	60.3714	60.4571	2166.53	2162.2	2583.05	2590.29	0.84	0.832857
2	6	3	27.7714	27.9	2.696	2.69143	74.3	74.4571	2718.76	2718.87	3139.81	3153.62	0.865714	0.861429
2	6	4	25.9571	26	3.17543	3.17657	82.4	82.5714	3091.31	3101.58	3361.86	3380.91	0.92	0.917143
2	6	5	48.7	48.7	3.524	3.528	171.6	171.8	5771.86	5845.75	4905.73	5029.61	1.18	1.16
2	7	1	23.7714	23.7286	1.50814	1.51086	35.8429	35.8429	1307.48	1291.49	1538.38	1511.74	0.85	0.854286
2	7	2	26.4429	26.4429	1.78714	1.78871	47.2429	47.2857	1797.76	1754.47	2027.41	1978.35	0.888571	0.885714
2	7	3	29.0286	29.0286	2.02514	2.02914	58.8	58.9143	2293.46	2261.99	2522.18	2481.26	0.908571	0.91
2	7	4	30.3571	30.4143	2.34629	2.34886	71.2286	71.4429	2775.95	2724.38	3014.51	2959.76	0.92	0.921429
2	7	5	66.5	66.7	3.071	3.069	204.2	204.7	6580.98	6677.16	5408.83	5481.88	1.22	1.22
2	8	1	19.4857	19.4857	2.19471	2.20186	42.7143	42.8571	1687.79	1689.25	1841.78	1853.22	0.915714	0.912857
2	8	2	21.9	21.9	2.52243	2.542	55.1429	55.5714	2203.63	2229.06	2342.14	2381.28	0.941429	0.937143
2	8	3	24.0143	24.2571	2.80429	2.79886	66.7286	67.2286	2686.48	2712.42	2779.16	2838.97	0.968571	0.954286
2	8	4	26.9	26.9	2.85357	2.86157	76.6571	76.8714	3050.36	3053.4	3043.26	3061.31	1.00143	0.998571
2	8	5	43.8	43.8	3.237	3.24	141.8	141.9	5236.12	5261.39	4307.26	4386.56	1.22	1.2
2	9	1	26.4	26.4714	1.71986	1.71486	45.3286	45.3286	1698.65	1690.73	1771.49	1772.64	0.96	0.954286
2	9	2	27.1286	27.1429	2.152	2.15443	58.4	58.4857	2173.61	2158.56	2151.27	2128.81	1.01143	1.01286
2	9	3	30.6857	30.7	2.451	2.45014	75.2	75.2	2789.27	2783.78	2652.9	2660.9	1.05143	1.04714
2	9	4	34.4571	34.4857	2.91043	2.91429	100.271	100.471	3636.51	3625.76	3166.09	3162.75	1.14714	1.14714
2	9	5	45.2	45.6	3.046	3.064	137.7	139.7	4302.28	4386	3679.79	3767.9	1.17	1.16
2	10	1	24.5714	24.5286	1.65486	1.65543	40.6571	40.6	1454.07	1487.1	1750.72	1789.57	0.832857	0.832857
2	10	2	29.3143	29.3286	1.83514	1.82857	53.7857	53.6143	1946.55	1974.32	2228.06	2264.47	0.872857	0.871429
2	10	3	35.2857	35.3	1.948	1.94786	68.7286	68.7571	2498.66	2475.56	2638.44	2625.93	0.947143	0.942857
2	10	4	40.0714	40.0857	2.224	2.22386	89.1714	89.2	3236.86	3182.32	3151.15	3118.17	1.02857	1.02
2	10	5	53.9	53.9	2.727	2.727	147	147	4763.74	4752.52	4139.73	4156.87	1.15	1.14
2	11	1	17.2714	16.7571	2.45971	2.50286	39.4	39.2	1494.88	1444.24	1771.4	1741.06	0.844286	0.828571
2	11	2	16.4429	16.4714	3.28357	3.28729	54.0143	54.1714	2052.75	2057.48	2243.53	2262.84	0.914286	0.91
2	11	3	22.7143	22.6	3.171	3.18214	71.7857	71.7286	2613.03	2585.09	2741.23	2720.23	0.95	0.951429
2	11	4	27.1571	27.2143	3.37843	3.35943	91.2143	90.9714	3332.55	3281.69	3320.79	3295.3	1.00286	0.997143
2	11	5	51	53.1	4.12	3.812	210.1	202.4	5858.12	5581.38	4717.85	4561.35	1.24	1.22
2	12	1	26.5857	26.6143	1.54671	1.54271	41.0714	41.0143	1394.51	1442.33	1620.95	1627.04	0.858571	0.885714
2	12	2	31.9857	32	1.73443	1.73457	55.4857	55.5286	1955.17	1951.31	2126.53	2061.56	0.918571	0.945714
2	12	3	31.3571	31.3429	2.17	2.16671	68.0429	67.9143	2406.23	2399.58	2536.53	2453.47	0.948571	0.98
2	12	4	32.5571	32.5714	2.54614	2.54714	82.9	82.9714	2998.34	3023.15	3066.46	3008.76	0.977143	1.00429
2	12	5	42.5	42.9	3.129	3.124	133	134	4782.4	4818.42	4318.97	4231.44	1.11	1.14
